# Supplementary material for: Testing Strategies of the In Vitro Micronucleus Assay for the Genotoxicity Assessment of Nanomaterials in BEAS-2B Cells
Source: Nanomaterials (Basel). 2021 Jul 27;11(8):1929. doi: 10.3390/nano11081929 (PMC8399994; doi:10.3390/nano11081929)
Supplement: Supplementary file 1 [file nanomaterials-11-01929-s001.zip]

Archive with 1 entries (1 files):
- nanomaterials-1292137-supplementary.pdf
